# Supplementary material for: Glycoprotein PTGDS promotes tumorigenesis of diffuse large B-cell lymphoma by MYH9-mediated regulation of Wnt–β-catenin–STAT3 signaling
Source: Cell Death Differ. 2021 Nov 6;29(3):642–56. doi: 10.1038/s41418-021-00880-2 (PMC8901925; doi:10.1038/s41418-021-00880-2)
Supplement: Supplementary file 2 — Supplemental Table 1 [file 41418_2021_880_MOESM2_ESM.xlsx]

## Sheet: Sheet1
Supplemental Table 1. Clinical information of DLBCL patients (n=120) in this study.
Patients	PTGDS score	PTGDS positive expression	GCB	Gender	Age (years)	Disease progression	PFS time (months)	Dead	OS time (months)	Therapeutic Efficacy	Stage	IPI score	B symptom	β2-MG	Sialic Acid	IHC C-MYC	IHC BCL-2	IHC BCL-6	FISH C-MYC	FISH BCL-2	FISH BCL-6
1	4	No	No	Male	50	Yes	7	Yes	9	PR	4		Yes	2.83	900			1
2	6	No	Yes	Male	57	Yes	10	Yes	10		2	3	No	1.7	853			1
3	6	No	No	Female	46	No	5	No	5		4	3	No	2.32	663
4	8	Yes	No	Female	44	Yes	8	Yes	8	SD	4	5	Yes	3.11	655
5	6	No	No	Male	51	Yes	20	No	102	PD	1	2	No	1.68	495			1
6	12	Yes	No	Female	44	Yes	17	Yes	17		1	3	No	1.46	611			0
7	12	Yes	Yes	Male	59	Yes	16	Yes	16		4	3	No	1.52	575		0	1
8	12	Yes	Yes	Female	59	Yes	10	Yes	10	PD	2	2	No	1.76	665
9	6	No	No	Female	74	No	96	No	96	CR	3	5	No	2.2	784			0
10	3	No	No	Female	74	No	96	No	96	CR	3	5	No	2.2	784			0
11	6	No	No	Male	65	No	94	No	94	PD	1	2	No	1.63	391		1	1
12	6	No	No	Male	52	Yes	16	Yes	18	PD	3	3	No	1.49	460		1	1
13	6	No	No	Male	46	No	86	No	86		4	3	No	1.74	515			1
14	8	Yes	No	Male	69	Yes	12	Yes	12	PD	2	3	No	5.61	700			1
15	3	No	Yes	Male	72	Yes	3	Yes	3	PR	4		Yes	6.45	917
16	8	Yes	No	Male	74	No	85	No	85	CR	3	5	No	2.19	569			0
17	6	No	No	Male	35	No	85	No	85		1	1	No	1.46	585			1
18	9	Yes	No	Male	68	Yes	8	Yes	32	PD	1	3	No	2.65	441		1	1
19	12	Yes	Yes	Male	44						4	5	Yes	2.23	756			1
20	2	No	No	Female	64	Yes	24	Yes	24		4		Yes	3.6	751			0
21	12	Yes	No	Male	54	Yes	3	Yes	3	PD	3	5	No	4.04			1	0
22	4	No	No	Female	54	Yes	10	Yes	10		1	2	No	1.27	559		1	0
23	4	No	Yes	Female	43	No	81	No	81	CR	1	2	No	1.26	561			1
24	12	Yes	No	Female	55	Yes	12	Yes	12	PD	2	2	No	3.46	628			0
25	12	Yes	No	Male	59	No	31	No	48	CR	3	3	No	1.31	537		1	0
26	8	Yes	No	Male	36	Yes	8	Yes	8	PD	3	2	Yes	2.22	606		1	0
27	12	Yes	Yes	Male	68	No	43	Yes	43	PR	3	5	No	2.91	603		1	1
28	4	No	No	Female	60	No	60	No	60		4	4	Yes					1
29	12	Yes	No	Male	62	No	38	No	38	CR	1	4	No	2.6	563		0	1
30	8	Yes	Yes	Female	78	Yes	6	Yes	6		2	4	No	1.78	722		1	1
31	12	Yes	No	Female	36	Yes	10	Yes	12	PD	2	2	No	2.86	706			1
32	12	Yes	Yes	Female	79						2	4	No	2.37	555			1
33	8	Yes	No	Female	45	No	10	No	10		2	2	No	1.96	602			0
34	12	Yes	Yes	Male	59	Yes	36	Yes	36	PD	1	2	No	2.08	716			1
35	12	Yes	Yes	Female	75			No	15
36	12	Yes	Yes	Female	65	No	75	No	75									0
37	6	No	No	Female	59	Yes	8	Yes	8		4	3	No					1
38	3	No	Yes	Male	58	Yes	5	Yes	8		1	1	No	2.02	674
39	4	No	No	Female		Yes	7	Yes	7									1
40	9	Yes	No	Male	67	Yes	2	Yes	5		4	4	No	1.97	603			1
41	12	Yes	No	Female	61	Yes	3	Yes	3		3	4	Yes	3.48	671			1
42	6	No	Yes	Female	70	Yes	17	Yes	21		1	3	No	10.48	636			1
43	8	Yes	Yes	Male	60	Yes	1	Yes	1	PD	4	6	No	4.59	802		1
44	8	Yes	Yes	Female	64	Yes	33	Yes	33									0
45	4	No	No	Female		No	69	No	69
46	9	Yes	No	Male	65	Yes	21	Yes	23		4	4	No	1.71	409			0
47	6	No	No	Male	47	No	36	No	36		4	3	No	1.19	503			1
48	8	Yes	No	Female	55	No	67	No	67	CR	2	2	No	1.74	609		1	1
49	9	Yes	No	Female	59	Yes	3	Yes	3		4	3	No	1.95	582			1
50	1	No	No	Male	55	Yes	7	Yes	7		4	3	No	1.13	505			1
51	9	Yes	Yes	Female	74	Yes	27	Yes	29		4	4	No	1.29	514		0	1
52	6	No	Yes	Male	69	Yes	14	Yes	16		4	4	No	1.91	484			1
53	1	No	Yes	Female	54	No	64	No	64		4	3	No	1.42	668			1
54	8	Yes	Yes	Female	80	Yes	16	Yes	16
55	6	No	No	Female	50	No	26	No	26		4	3	No				1	1
56	3	No	No	Male	45	Yes	15	Yes	15									1
57	6	No	No	Female	46	No	62	No	62	CR	4	3	No	1.71	654		1	1	0
58	8	Yes	No	Female	57	Yes	36	Yes	38		2	2	Yes					1
59	6	No	No	Female	46	No	26	No	26	CR	4	3	No	1.71	654		1	1	0	1
60	1	No	No	Female	38	Yes	5	Yes	5	PD	2	2	No	1.54	568			1
61	8	Yes	No	Female	50	No	62	No	62	CR	2	2	No	0.95	669		1	0
62	12	Yes	Yes	Female	70	Yes	3	Yes	4	PD	4	5	No	2.14	602			1
63	8	Yes	Yes	Female	74	No	61	No	61		4	4	No	1.3	681			1
64	6	No	No	Female	56	Yes	57	No	59	PR	3	3	No	2.68	798			1
65	6	No	No	Female	41	Yes	4	Yes	7	PD	4	4	Yes	1.54	905		0	1
66	6	No	No	Female	40	Yes	40	Yes	40		2	2	No	3.19	1076			1
67	6	No	No	Female	75	No	57	No	57		3	5	No	3.73	807		1	1
68	8	Yes	No	Female	61	Yes	49	No	55		2	3	Yes	2.31	602		1	1
69	1	No	Yes	Female	78	Yes	15	Yes	18		4	6	No	2.6	434		0	1
70	1	No	No	Female	28	No	40	No	40		3	2	No	2.17	1036			1
71	4	No	No	Female	54	Yes	10	Yes	12		3	4	No	3.52	798			1
72	12	Yes	Yes	Female	66	Yes	2	Yes	2	PD	1	3	No	1.73	663
73	6	No	Yes	Male	62	No	6	No	16	PR	2	4	No	1.39	620		0	1
74	1	No	No	Female	42	No	51	No	51	PR	4	4	No	2.91	603	1	1	1
75	3	No	No	Female	45	No	50	No	50	CR	2	3	Yes	1.49	629		1	1
76	6	No	No	Male	63	No	50	No	50	PR	2	3	No	2.61	1051			1
77	2	No	No	Male	69	Yes	2	Yes	7		4	4	No	1.83	536	1	1
78	8	Yes	Yes	Male	65	Yes	1	Yes	4		4	4	Yes	3.26	543			1
79	8	Yes	No	Female	53	Yes	24	Yes	27	CR	2	3	No	1.75	662		1	1
80	12	Yes	No	Male	59	Yes	5	Yes	7	PD	4	3	No	1.72	658	1	1	1	0	0	0
81	6	No	Yes	Female	42			No	15		4	3	No	1.08	536			1
82	3	No	Yes	Male	43	No	48	No	48	PR	1	2	No	1.78	565	1	1	1	0	0	0
83	8	Yes	No	Male	51	Yes	10	Yes	12		4	3	No	1.74	578		1	1
84	6	No	No	Female	73	No	47	No	47	CR	4	5	No	3.63	625		1	1	0	0	0
85	8	Yes	Yes	Male	84	Yes	32	Yes	32	SD	3	5	No	4.98	531	1	1
86	6	No	Yes	Male	72	No	47	No	47	CR	4	4	No	1.8	597		1	1	0	0	0
87	2	No	No	Male	64	Yes	1	Yes	4		4		No	2.16	562	1	1	1
88	8	Yes	No	Male	58	Yes	21	Yes	28		4		No	1.46	563			1
89	6	No	No	Male	70	No	45	No	45	CR	3	4	Yes	2.64	763		1	1
90	12	Yes	No	Female	51	Yes	1	Yes	3		4	3	No	1.1	647	1	1	1
91	12	Yes	Yes	Female	63	No	43	No	43	CR	2	3	Yes	2.82	665	0	1	1
92	12	Yes	No	Male	66	Yes	5	Yes	10	PD	2	3	No	3.12	733	1	1	0
93	8	Yes	Yes	Male	51	Yes	14	Yes	14	PD	4	3	Yes	2.62	872	0	1	1	0	0	0
94	8	Yes	No	Female	81	Yes	5	Yes	9	PD	4	5	Yes	3.01	844	1	1	0	0	0	1
95	12	Yes	No	Male	70	Yes	13	Yes	17	PR	4	4	No	7.89	511	1	1	1	0	0	1
96	8	Yes	Yes	Female	68						4	4	No	2.85	655			1
97	12	Yes	Yes	Female	71	No	34	No	34		2	3	No	3.3	559	1	1	1
98	8	Yes	No	Male	54	No	33	No	33		2	2	No	1.73	449	1	1	0
99	6	No	Yes	Female	51	No	10	No	10		4	3	Yes	0.83	503	1	1	1
100	8	Yes	Yes	Male	6	No	33	No	33	PR	3	2	Yes	1.41	541	0	1	1
101	8	Yes	Yes	Male	44	Yes	3	Yes	3	PD	1	2	No	1.28	555.7	1	1	1
102	6	No	No	Female	60	No	30	No	30	PD	3	4	Yes	2.89	883	0	0	1	0	0	0
103	8	Yes	Yes	Female	54	Yes	14	Yes	14	PD	1	2	No	1.83	681	1	1	1
104	6	No	No	Female	74	Yes	14	Yes	18	PD	1	3	No	2.12	525	1	1	1
105	6	No	Yes	Male	70	Yes	16	Yes	17	CR	1	3	No	2.26	475	1	1	1
106	8	Yes	Yes	Male	50	No	27	No	27	CR	2	2	No	1.61	516	1	1	1	0	1	0
107	8	Yes	No	Female	76	No	27	No	27	CR	3	5	Yes	2.31	781	1	0	1
108	8	Yes	No	Male	63	Yes	11	Yes	14	PD	4	5	Yes	2.34	840	1	1	1	0	0	0
109	6	No	No	Male	57	No	26	No	26	PR	1	2	No	1.41	493	1	1	1
110	8	Yes	No	Male	69	Yes	1	Yes	1	PD	2	4	No	4.42	650	1	1	1
111	8	Yes	No	Male	73	Yes	8	Yes	8	CR	3	4	Yes	2.75	815	0	1	0
112	4	No	No	Male	66	Yes	7	Yes	7	PD	4	4	No	2.06	497	1	1	0
113	6	No	No	Male	74	No	20	No	20	CR	2	3	No	2.11	699	1	1	0
114	2	No	No	Male	70	No	10	No	10									1
115	2	No	No	Female	49	No	15	No	15									1
116	0	No	No	Male	41	No	20	No	20								0	1
117	1	No	No	Male	51	No	10	No	10									1
118	6	No	No	Female	84	Yes	50	Yes	50
119	12	Yes	Yes	Female		Yes	0	Yes	0								1	1
120	12	Yes	Yes	Female	52
