# Supplementary material for: Glycoprotein PTGDS promotes tumorigenesis of diffuse large B-cell lymphoma by MYH9-mediated regulation of Wnt–β-catenin–STAT3 signaling
Source: Cell Death Differ. 2021 Nov 6;29(3):642–56. doi: 10.1038/s41418-021-00880-2 (PMC8901925; doi:10.1038/s41418-021-00880-2)
Supplement: Supplementary file 4 — Supplemental Table 3 [file 41418_2021_880_MOESM4_ESM.xlsx]

## Sheet: Supplemental Table 3
Supplemental Table 3. Results of CoIP and mass spectrometry.
No.	Protein.IDs	Description	Gene. names	Sum PEP Score	Coverage [%]	Peptides	PSMs	Unique Peptides	Protein Groups	AAs	MW [kDa]	calc. pI	Score Sequest HT: Sequest HT	Peptides (by Search Engine): Sequest HT	Abundances (Scaled): F1: Sample	Abundances (Normalized): F1: Sample	Abundance: F1: Sample	Found in Sample: [S1] F1: Sample	Modifications
1	Q53G99	Beta actin variant (Fragment) OS=Homo sapiens OX=9606 PE=2 SV=1		89.009	62	18	49	10	1	375	41.7	5.59	148.79	18	100	2363407109	2363407109	High	Carbamidomethyl [C217; C257; C272; C285]; Oxidation [M44; M47; M153; M227; M269; M283; M305; M325]
2	H6VRG1	Keratin 1 OS=Homo sapiens OX=9606 GN=KRT1 PE=1 SV=1	KRT1	86.582	52	30	48	26	1	645	66.1	8.12	155.56	30	100	1477574004	1477574004	High	Oxidation [M260; M263; M470; M494]; Carbamidomethyl [C49; C498]
3	P13645	Keratin, type I cytoskeletal 10 OS=Homo sapiens OX=9606 GN=KRT10 PE=1 SV=6	KRT10	48.777	44	21	28	19	1	584	58.8	5.21	92.36	21	100	1100662295	1100662295	High	Carbamidomethyl [C25; C66; C427]; Oxidation [M150]
4	P35527	Keratin, type I cytoskeletal 9 OS=Homo sapiens OX=9606 GN=KRT9 PE=1 SV=3	KRT9	72.833	60	23	39	23	1	623	62	5.24	124.54	23	100	7.98582e+08	7.98582e+08	High	Oxidation [M157; M245; M326]; Carbamidomethyl [C432]
5	A0A024R1N1	Myosin, heavy polypeptide 9, non-muscle, isoform CRA_a OS=Homo sapiens OX=9606 GN=MYH9 PE=3 SV=1	MYH9	104.33	27	48	55	48	1	1960	226.4	5.6	155.47	48	100	4.64136e+08	4.64136e+08	High	Carbamidomethyl [C172; C569; C917; C988; C1379]; Oxidation [M146; M627; M941; M1594]
6	P35908	Keratin, type II cytoskeletal 2 epidermal OS=Homo sapiens OX=9606 GN=KRT2 PE=1 SV=2	KRT2	36.695	36	17	23	13	1	639	65.4	8	65.82	17	100	2.50818e+08	2.50818e+08	High	Carbamidomethyl [C42; C489]
7	A6XMV9	Protease serine 2 preproprotein OS=Homo sapiens OX=9606 GN=PRSS2 PE=1 SV=1	PRSS2	3.012	8	1	1	1	1	261	28	5.14	4.29	1	100	240481008	240481008	High
8	D7RXV9	DING protein p38 OS=Homo sapiens OX=9606 PE=4 SV=1		4.287	6	2	3	1	1	364	36.9	8.12	8.09	2	100	191907696	191907696	High
9	B4DPP6	cDNA FLJ54371, highly similar to Serum albumin OS=Homo sapiens OX=9606 PE=2 SV=1		34.687	27	14	19	14	1	618	70.3	6.09	44.23	14	100	1.42863e+08	1.42863e+08	High	Carbamidomethyl [C86; C95; C123; C124; C201; C202; C278; C279; C286; C298; C311; C312; C393; C394; C402; C509; C510; C600]; Oxidation [M120]
10	P13647	Keratin, type II cytoskeletal 5 OS=Homo sapiens OX=9606 GN=KRT5 PE=1 SV=3	KRT5	29.435	30	18	20	12	1	590	62.3	7.74	52.39	18	100	131369784	131369784	High	Oxidation [M457]; Carbamidomethyl [C55; C407; C479]
11	A8K3K1	cDNA FLJ78096, highly similar to Homo sapiens actin, alpha, cardiac muscle (ACTC), mRNA OS=Homo sapiens OX=9606 PE=2 SV=1		30.958	32	10	28	2	1	377	42	5.39	66.17	10	100	1.22974e+08	1.22974e+08	High	Oxidation [M46; M49; M84; M229; M327]; Carbamidomethyl [C219]
12	P25705	ATP synthase subunit alpha, mitochondrial OS=Homo sapiens OX=9606 GN=ATP5F1A PE=1 SV=1	ATP5F1A	4.293	2	1	2	1	1	553	59.7	9.13	2.85	1	100	54867328	54867328	High
13	P81605	Dermcidin OS=Homo sapiens OX=9606 GN=DCD PE=1 SV=2	DCD	5.138	23	3	3	3	1	110	11.3	6.54	9.61	3	100	53923214	53923214	High
14	P08779	Keratin, type I cytoskeletal 16 OS=Homo sapiens OX=9606 GN=KRT16 PE=1 SV=4	KRT16	22.777	34	13	15	8	1	473	51.2	5.05	39.66	13	100	4.53773e+07	4.53773e+07	High	Oxidation [M121]
15	A0A0D9SGF6	Spectrin alpha chain, non-erythrocytic 1 OS=Homo sapiens OX=9606 GN=SPTAN1 PE=1 SV=1	SPTAN1	26.29	7	15	15	15	1	2498	287.4	5.36	36.72	15	100	3.5438e+07	3.5438e+07	High
16	J3QRS3	Myosin regulatory light chain 12A OS=Homo sapiens OX=9606 GN=MYL12A PE=1 SV=1	MYL12A	6.815	29	5	5	5	1	177	20.4	4.75	12.77	5	100	3.28141e+07	3.28141e+07	High	Oxidation [M45]
17	P26641	Elongation factor 1-gamma OS=Homo sapiens OX=9606 GN=EEF1G PE=1 SV=3	EEF1G	6.99	13	5	5	5	1	437	50.1	6.67	11.16	5	100	2.96184e+07	2.96184e+07	High
18	P02533	Keratin, type I cytoskeletal 14 OS=Homo sapiens OX=9606 GN=KRT14 PE=1 SV=4	KRT14	14.435	21	8	9	2	1	472	51.5	5.16	24.87	8	100	2.49329e+07	2.49329e+07	High	Oxidation [M119]
19	P11498	Pyruvate carboxylase, mitochondrial OS=Homo sapiens OX=9606 GN=PC PE=1 SV=2	PC	1.037	1	1	1	1	1	1178	129.6	6.84	2.57	1	100	21328314	21328314	High
20	Q53GZ6	Heat shock 70kDa protein 8 isoform 1 variant (Fragment) OS=Homo sapiens OX=9606 PE=2 SV=1		17.933	15	7	9	7	1	646	70.9	5.41	23.44	7	100	2.11385e+07	2.11385e+07	High	Oxidation [M61]
21	A0A679KTH4	EmGFP-LacZ TdTom (Fragment) OS=Homo sapiens OX=9606 GN=EmGFP-LacZ-E2F-TdTom PE=4 SV=1	EmGFP-LacZ-E2F-TdTom	6.881	4	2	4	2	1	1279	145.4	5.81	13.01	2	100	2.10602e+07	2.10602e+07	High
22	A0A024QZ77	EF-hand domain family, member D2, isoform CRA_a OS=Homo sapiens OX=9606 GN=EFHD2 PE=2 SV=1	EFHD2	4.064	16	3	3	3	1	240	26.7	5.2	6.91	3	100	1.8135e+07	1.8135e+07	High
23	A8K9C4	Elongation factor 1-alpha OS=Homo sapiens OX=9606 PE=2 SV=1		5.643	5	2	4	2	1	462	50.2	9.01	11.67	2	100	1.80371e+07	1.80371e+07	High
24	A8K2L4	cDNA FLJ76079, highly similar to Homo sapiens lymphocyte-specific protein 1 (LSP1), mRNA OS=Homo sapiens OX=9606 PE=2 SV=1		19.211	32	7	7	7	1	339	37.2	4.74	23.89	7	100	1.51541e+07	1.51541e+07	High
25	Q86YZ3	Hornerin OS=Homo sapiens OX=9606 GN=HRNR PE=1 SV=2	HRNR	29.461	11	8	13	8	1	2850	282.2	10.04	47.37	8	100	1.48677e+07	1.48677e+07	High
26	A0A087WUZ3	Spectrin beta chain OS=Homo sapiens OX=9606 GN=SPTBN1 PE=1 SV=1	SPTBN1	11.376	3	6	6	6	1	2366	274.7	5.57	17.96	6	100	1.37327e+07	1.37327e+07	High
27	B7Z6Z4	Myosin light polypeptide 6 OS=Homo sapiens OX=9606 GN=MYL6 PE=1 SV=1	MYL6	2.662	8	2	2	2	1	238	26.7	5.08	4.49	2	100	13492873	13492873	High	Carbamidomethyl [C125]; Oxidation [M129]
28	A0A0S2Z3G9	Actinin alpha 4 isoform 1 (Fragment) OS=Homo sapiens OX=9606 GN=ACTN4 PE=2 SV=1	ACTN4	7.11	9	6	6	6	1	911	104.8	5.44	17.16	6	100	1.25821e+07	1.25821e+07	High
29	A0A0S2Z428	HCG2039812, isoform CRA_b (Fragment) OS=Homo sapiens OX=9606 GN=KRT6A PE=2 SV=1	KRT6A	23.844	22	14	16	1	1	564	60	8	44.62	14	100	12128195	12128195	High	Carbamidomethyl [C77; C474]
30	B2R4M6	Protein S100 OS=Homo sapiens OX=9606 PE=2 SV=1		1.358	11	1	2	1	1	114	13.2	6.13	5.49	1	100	1.08261e+07	1.08261e+07	High
31	Q8N1C8	HSPA9 protein (Fragment) OS=Homo sapiens OX=9606 GN=HSPA9 PE=2 SV=1	HSPA9	1.34	1	1	1	1	1	681	73.8	6.37	2.04	1	100	9726391	9726391	High
32	A0A0S2Z4G4	Tropomyosin 3 isoform 1 (Fragment) OS=Homo sapiens OX=9606 GN=TPM3 PE=2 SV=1	TPM3	11.921	30	7	7	5	1	248	29	4.78	19.44	7	100	9.45362e+06	9.45362e+06	High
33	Q04695	Keratin, type I cytoskeletal 17 OS=Homo sapiens OX=9606 GN=KRT17 PE=1 SV=2	KRT17	7.527	13	5	5	2	1	432	48.1	5.02	14.85	5	100	8.83781e+06	8.83781e+06	High
34	B2CIS9	Caspase 14, apoptosis-related cysteine peptidase OS=Homo sapiens OX=9606 GN=CASP14 PE=2 SV=1	CASP14	2.247	9	2	2	2	1	242	27.7	5.58	5.03	2	100	8.14212e+06	8.14212e+06	High
35	A0A2R8Y6G6	Alpha-enolase OS=Homo sapiens OX=9606 GN=ENO1 PE=1 SV=1	ENO1	4.296	8	3	3	3	1	434	47.3	6.99	9.01	3	100	7.12329e+06	7.12329e+06	High	Carbamidomethyl [C357]
36	A0A2Z6ATB6	Drebrin A OS=Homo sapiens OX=9606 GN=DBN1 PE=2 SV=1	DBN1	9.043	9	4	4	4	1	695	76.3	4.51	13.42	4	100	7076225	7076225	High
37	Q5HYL6	Uncharacterized protein DKFZp686E1899 OS=Homo sapiens OX=9606 GN=DKFZp686E1899 PE=2 SV=1	DKFZp686E1899	2.123	6	2	2	2	1	352	39.5	5.19	5.96	2	100	6.93652e+06	6.93652e+06	High
38	P19474	E3 ubiquitin-protein ligase TRIM21 OS=Homo sapiens OX=9606 GN=TRIM21 PE=1 SV=1	TRIM21	2.144	4	2	2	2	1	475	54.1	6.38	2.38	2	100	5.6978e+06	5.6978e+06	High
39	P05109	Protein S100-A8 OS=Homo sapiens OX=9606 GN=S100A8 PE=1 SV=1	S100A8	1.45	12	1	1	1	1	93	10.8	7.03	2.7	1	100	5166474	5166474	High
40	Q02413	Desmoglein-1 OS=Homo sapiens OX=9606 GN=DSG1 PE=1 SV=2	DSG1	5.689	3	2	3	2	1	1049	113.7	5.03	8.42	2	100	4972414	4972414	High	Carbamidomethyl [C77]
41	A0A0S2Z3L0	Electron-transfer-flavoprotein alpha polypeptide isoform 1 (Fragment) OS=Homo sapiens OX=9606 GN=ETFA PE=2 SV=1	ETFA	3.962	6	1	2	1	1	333	35.1	8.38	8.13	1	100	4.9186e+06	4.9186e+06	High	Oxidation [M261]
42	E9PRY8	Elongation factor 1-delta OS=Homo sapiens OX=9606 GN=EEF1D PE=1 SV=1	EEF1D	5.515	7	3	3	3	1	697	76.5	7.05	9.09	3	100	4.915e+06	4.915e+06	High
43	B7Z1K5	Tubulin alpha chain OS=Homo sapiens OX=9606 PE=2 SV=1		2.044	6	2	2	2	1	519	57.7	5.07	5.35	2	100	4846627	4846627	High
44	P00338	L-lactate dehydrogenase A chain OS=Homo sapiens OX=9606 GN=LDHA PE=1 SV=2	LDHA	6.409	12	3	3	2	1	332	36.7	8.27	9.2	3	100	4.83334e+06	4.83334e+06	High	Carbamidomethyl [C163]
45	Q7Z351	Uncharacterized protein DKFZp686N02209 OS=Homo sapiens OX=9606 GN=DKFZp686N02209 PE=2 SV=1	DKFZp686N02209	4.048	9	3	3	3	1	482	52.8	8.48	7.69	3	100	4.76637e+06	4.76637e+06	High	Carbamidomethyl [C179; C296; C402]
46	Q01469	Fatty acid-binding protein 5 OS=Homo sapiens OX=9606 GN=FABP5 PE=1 SV=3	FABP5	3.949	19	2	2	2	1	135	15.2	7.01	2.17	2	100	4.72492e+06	4.72492e+06	High	Carbamidomethyl [C67; C120; C127]; Oxidation [M122]
47	F8W1S1	Keratin, type II cytoskeletal 74 OS=Homo sapiens OX=9606 GN=KRT74 PE=1 SV=1	KRT74	2.629	4	2	2	1	1	543	59.4	7.44	4.34	2	100	4579778	4579778	High	Carbamidomethyl [C465]
48	P04406	Glyceraldehyde-3-phosphate dehydrogenase OS=Homo sapiens OX=9606 GN=GAPDH PE=1 SV=3	GAPDH	3.29	5	1	1	1	1	335	36	8.46	3.53	1	100	4433861	4433861	High	Carbamidomethyl [C152; C156]
49	K9JA46	Epididymis luminal secretory protein 52 OS=Homo sapiens OX=9606 GN=EL52 PE=2 SV=1	EL52	0.911	1	1	1	1	1	732	84.6	5.02	1.88	1	100	4.27779e+06	4.27779e+06	High
50	A0A2R8Y422	Ubiquitin-like domain-containing protein OS=Homo sapiens OX=9606 PE=4 SV=1		0.83	6	1	1	1	1	156	18	9.47	2.68	1	100	4.06045e+06	4.06045e+06	High
51	Q08554	Desmocollin-1 OS=Homo sapiens OX=9606 GN=DSC1 PE=1 SV=2	DSC1	5.522	4	3	4	3	1	894	99.9	5.43	6.64	3	100	3.98222e+06	3.98222e+06	High
52	P01040	Cystatin-A OS=Homo sapiens OX=9606 GN=CSTA PE=1 SV=1	CSTA	2.508	18	1	1	1	1	98	11	5.5	3.35	1	100	3939043	3939043	High
53	B2RAH5	Protein phosphatase 1 regulatory subunit OS=Homo sapiens OX=9606 PE=2 SV=1		2.235	2	2	2	2	1	1030	115.3	5.43	4.41	2	100	3.17426e+06	3.17426e+06	High
54	P23396	40S ribosomal protein S3 OS=Homo sapiens OX=9606 GN=RPS3 PE=1 SV=2	RPS3	1.859	5	1	1	1	1	243	26.7	9.66	2.57	1	100	2725062	2725062	High
55	Q5D862	Filaggrin-2 OS=Homo sapiens OX=9606 GN=FLG2 PE=1 SV=1	FLG2	2.731	3	2	2	2	1	2391	247.9	8.31	5.34	2	100	2.32905e+06	2.32905e+06	High
56	P50990	T-complex protein 1 subunit theta OS=Homo sapiens OX=9606 GN=CCT8 PE=1 SV=4	CCT8	2.479	4	2	2	2	1	548	59.6	5.6	4.34	2	100	2.31291e+06	2.31291e+06	High
57	A8K4Z4	60S acidic ribosomal protein P0 OS=Homo sapiens OX=9606 PE=2 SV=1		1.275	3	1	1	1	1	317	34.2	5.97	1.96	1	100	2.30674e+06	2.30674e+06	High
58	P62269	40S ribosomal protein S18 OS=Homo sapiens OX=9606 GN=RPS18 PE=1 SV=3	RPS18	1.753	7	1	1	1	1	152	17.7	10.99	3.11	1	100	1.64012e+06	1.64012e+06	High
59	P21333	Filamin-A OS=Homo sapiens OX=9606 GN=FLNA PE=1 SV=4	FLNA	2.626	1	2	2	2	1	2647	280.6	6.06	2.09	2	100	1.63427e+06	1.63427e+06	High
60	A0A5F9ZHM4	L-lactate dehydrogenase OS=Homo sapiens OX=9606 GN=LDHB PE=1 SV=1	LDHB	5.994	12	3	3	2	1	341	37.4	6.25	8.1	3	100	1.60802e+06	1.60802e+06	High	Carbamidomethyl [C164]
61	Q8TCD0	Uncharacterized protein OS=Homo sapiens OX=9606 PE=1 SV=1		3.003	8	1	1	1	1	239	26.2	8.06	3.53	1	100	1.51897e+06	1.51897e+06	High
62	A0A2R8Y5V9	Tropomyosin alpha-4 chain OS=Homo sapiens OX=9606 GN=TPM4 PE=1 SV=1	TPM4	5.99	17	4	4	2	1	248	28.6	4.7	10.61	4	100	1.42601e+06	1.42601e+06	High
63	A0A161I202	Lactoferrin OS=Homo sapiens OX=9606 GN=LTF PE=2 SV=1	LTF	1.799	1	1	1	1	1	711	78.3	8.18	3.17	1	100	1.26668e+06	1.26668e+06	High
64	Q6UWP8	Suprabasin OS=Homo sapiens OX=9606 GN=SBSN PE=1 SV=2	SBSN	9.696	18	3	4	3	1	590	60.5	7.01	12.04	3	100	1.19855e+06	1.19855e+06	High
65	B4DY90	Tubulin beta chain OS=Homo sapiens OX=9606 PE=2 SV=1		2.505	3	1	2	1	1	464	52	4.92	3.43	1	100	1.12427e+06	1.12427e+06	High	Oxidation [M350]
66	P27694	Replication protein A 70 kDa DNA-binding subunit OS=Homo sapiens OX=9606 GN=RPA1 PE=1 SV=2	RPA1	1.159	2	1	1	1	1	616	68.1	7.21	2.01	1	100	976365	976365	High
67	B7Z8Q2	cDNA FLJ55606, highly similar to Alpha-2-HS-glycoprotein OS=Homo sapiens OX=9606 PE=2 SV=1		2.133	3	2	2	2	1	433	46.6	6.28	2.79	2	100	920239	920239	High	Carbamidomethyl [C198]
68	Q6MZW0	Uncharacterized protein DKFZp686J11235 (Fragment) OS=Homo sapiens OX=9606 GN=DKFZp686J11235 PE=1 SV=1	DKFZp686J11235	2.33	4	2	2	2	1	506	54.4	6.77	4.11	2	100	388612	388612	High
69	P20930	Filaggrin OS=Homo sapiens OX=9606 GN=FLG PE=1 SV=3	FLG	1.427	0	1	2	1	1	4061	434.9	9.25	0	1	100	383677	383677	High
70	Q9NWQ8	Phosphoprotein associated with glycosphingolipid-enriched microdomains 1 OS=Homo sapiens OX=9606 GN=PAG1 PE=1 SV=2	PAG1	0.831	4	1	1	1	1	432	47	4.65	0	1	100	197781	197781	High
71	P04259	Keratin, type II cytoskeletal 6B OS=Homo sapiens OX=9606 GN=KRT6B PE=1 SV=5	KRT78	26.601	25	15	17	1	1	564	60	8	48.82	15				High	Carbamidomethyl [C77; C474]
72	B2R853	cDNA, FLJ93744, highly similar to Homo sapiens keratin 6E (KRT6E), mRNA OS=Homo sapiens OX=9606 PE=2 SV=1	PPP1CB	23.776	22	14	16	0	1	564	60	7.72	45.02	14				Not Found	Carbamidomethyl [C77; C474]
73	R4H484	X-DING-CD4 (Fragment) OS=Homo sapiens OX=9606 PE=2 SV=1	HIST1H4J	7.924	9	2	4	1	1	292	29.9	7.91	12.73	2				High
74	P29508	Serpin B3 OS=Homo sapiens OX=9606 GN=SERPINB3 PE=1 SV=2		4.813	5	1	1	1	1	390	44.5	6.81	4.3	1				High
75	Q6DHW4	Uncharacterized protein OS=Homo sapiens OX=9606 PE=2 SV=1	FLII	4.768	6	1	1	1	1	237	25.1	7.99	3.55	1				High	Carbamidomethyl [C218]
76	Q8N1N4	Keratin, type II cytoskeletal 78 OS=Homo sapiens OX=9606 GN=KRT78 PE=1 SV=2	PKM2	2.407	2	1	1	1	1	520	56.8	6.02	2.74	1				High
77	Q92614	Unconventional myosin-XVIIIa OS=Homo sapiens OX=9606 GN=MYO18A PE=1 SV=3	KRT6B	2.125	1	1	1	1	1	2054	233	6.3	2.85	1				High
78	A0A024R5X7	ClpX caseinolytic peptidase X homolog (E. coli), isoform CRA_a OS=Homo sapiens OX=9606 GN=CLPX PE=4 SV=1		2.081	2	1	1	1	1	633	69.2	7.58	2.83	1				High
79	P15924	Desmoplakin OS=Homo sapiens OX=9606 GN=DSP PE=1 SV=3	SERPINB3	2.065	0	1	1	1	1	2871	331.6	6.81	2.97	1				High
80	P60174	Triosephosphate isomerase OS=Homo sapiens OX=9606 GN=TPI1 PE=1 SV=3	LYZ	1.798	5	1	1	1	1	286	30.8	5.92	2.06	1				High
81	P61626	Lysozyme C OS=Homo sapiens OX=9606 GN=LYZ PE=1 SV=1	RBMX	1.749	8	1	1	1	1	148	16.5	9.16	3.14	1				High
82	A0JLP2	SEMG1 protein (Fragment) OS=Homo sapiens OX=9606 GN=SEMG1 PE=2 SV=1	HEL-S-100n	1.72	3	1	1	1	1	326	36.9	9.88	2.27	1				High
83	V9HW96	Chaperonin containing TCP1, subunit 2 (Beta), isoform CRA_b OS=Homo sapiens OX=9606 GN=HEL-S-100n PE=1 SV=1	CLPX	1.529	3	1	1	1	1	535	57.5	6.46	3.15	1				High
84	P38159	RNA-binding motif protein, X chromosome OS=Homo sapiens OX=9606 GN=RBMX PE=1 SV=3		1.162	3	1	1	1	1	391	42.3	10.05	2.3	1				High
85	P62140	Serine/threonine-protein phosphatase PP1-beta catalytic subunit OS=Homo sapiens OX=9606 GN=PPP1CB PE=1 SV=3	TPI1	1.112	4	1	1	1	1	327	37.2	6.19	2.06	1				High	Carbamidomethyl [C61]
86	Q9H2H5	DC48 OS=Homo sapiens OX=9606 PE=2 SV=1	TRMT2A	1.051	35	1	1	1	1	107	12.1	9.39	0	1				High	Carbamidomethyl [C17; C22; C31]; Oxidation [M1; M18]
87	A0A024R5Z9	Pyruvate kinase OS=Homo sapiens OX=9606 GN=PKM2 PE=3 SV=1	SEMG1	0.915	2	1	1	1	1	531	58	7.71	1.69	1				High
88	B2R4R0	Histone H4 OS=Homo sapiens OX=9606 GN=HIST1H4J PE=2 SV=1	MYO18A	0.865	12	1	1	1	1	103	11.4	11.36	1.84	1				High
89	Q13045	Protein flightless-1 homolog OS=Homo sapiens OX=9606 GN=FLII PE=1 SV=2	DSP	0.86	1	1	1	1	1	1269	144.7	6.05	2.09	1				High
90	F2Z2W7	tRNA (uracil-5-)-methyltransferase homolog A OS=Homo sapiens OX=9606 GN=TRMT2A PE=1 SV=1		0.856	7	1	1	1	1	643	70.8	8.05	0	1				High	Carbamidomethyl [C504]
